# Supplementary material for: Development and validation of epigenetic modification-related signals for the diagnosis and prognosis of colorectal cancer
Source: BMC Genomics. 2024 Jan 11;25:51. doi: 10.1186/s12864-023-09815-2 (PMC10782594; doi:10.1186/s12864-023-09815-2)
Supplement: Supplementary file 2 — Additional file 2. PRC model gene expression. [file 12864_2023_9815_MOESM2_ESM.xlsx]

## Sheet: Sheet1
PCR model gene expression
Target	Sample	Cq
Actin	10C	24.819
Actin	10C	23.0456
Actin	10C	24.4078
Actin	10N	23.6913
Actin	10N	22.896
Actin	10N	23.563
Actin	11C	20.2506
Actin	11C	19.0988
Actin	11C	17.6694
Actin	11N	27.5389
Actin	11N	25.0426
Actin	11N	25.9484
Actin	12C	21.756
Actin	12C	22.7201
Actin	12C	20.1489
Actin	12N	16.0728
Actin	12N	17.4067
Actin	12N	18.2345
Actin	13C	20.8397
Actin	13C	20.2549
Actin	13C	18.9116
Actin	13N	19.8227
Actin	13N	20.4132
Actin	13N	19.2745
Actin	14C	20.0883
Actin	14C	21.6311
Actin	14C	21.4497
Actin	14N	26.2435
Actin	14N	24.4691
Actin	14N	25.2852
Actin	15C	21.1481
Actin	15C	20.1888
Actin	15C	20.3177
Actin	15N	20.3063
Actin	15N	19.7173
Actin	15N	21.3984
Actin	16C	19.4121
Actin	16C	21.4445
Actin	16C	20.3894
Actin	16N	22.8393
Actin	16N	24.3307
Actin	16N	23.798
Actin	17C	21.0805
Actin	17C	20.7402
Actin	17C	21.005
Actin	17N	21.3521
Actin	17N	21.1573
Actin	17N	21.4586
Actin	18C	16.9355
Actin	18C	17.4899
Actin	18C	17.641
Actin	18N	28.0049
Actin	18N	27.0929
Actin	18N	28.0761
Actin	19C	18.6558
Actin	19C	18.112
Actin	19C	18.1566
Actin	19N	21.3025
Actin	19N	21.5545
Actin	19N	21.7616
Actin	1C	18.7604
Actin	1C	17.6599
Actin	1C	16.9738
Actin	1N	18.0656
Actin	1N	17.1821
Actin	1N	17.073
Actin	20C	21.2523
Actin	20C	21.9135
Actin	20C	22.5615
Actin	20N	30.2553
Actin	20N	29.8441
Actin	20N	28.9253
Actin	2C	21.9143
Actin	2C	22.0206
Actin	2C	23.2215
Actin	2N	21.2497
Actin	2N	20.5088
Actin	2N	21.697
Actin	3C	22.3902
Actin	3C	20.7358
Actin	3C	21.0648
Actin	3N	19.1619
Actin	3N	20.4876
Actin	3N	20.6795
Actin	4C	19.8105
Actin	4C	20.5051
Actin	4C	20.6354
Actin	4N	17.6368
Actin	4N	16.9138
Actin	4N	17.5701
Actin	5C	20.9949
Actin	5C	21.5182
Actin	5C	21.2063
Actin	5N	21.5083
Actin	5N	21.3265
Actin	5N	21.3613
Actin	6C	20.7216
Actin	6C	19.4391
Actin	6C	20.0454
Actin	6N	21.1819
Actin	6N	21.4012
Actin	6N	21.0025
Actin	7C	18.0553
Actin	7C	17.6278
Actin	7C	17.2909
Actin	7N	21.495
Actin	7N	20.6872
Actin	7N	21.7181
Actin	8C	18.1918
Actin	8C	18.4963
Actin	8C	18.66
Actin	8N	21.4896
Actin	8N	21.6129
Actin	8N	22.2508
Actin	9C	20.4471
Actin	9C	21.0926
Actin	9C	21.1058
Actin	9N	24.1235
Actin	9N	23.2822
Actin	9N	23.2252
CHAF1B	10C	28.1875
CHAF1B	10C	27.9109
CHAF1B	10C	27.9786
CHAF1B	10N	28.0511
CHAF1B	10N	28.0228
CHAF1B	10N	27.8434
CHAF1B	11C	27.892
CHAF1B	11C	27.9343
CHAF1B	11C	27.4808
CHAF1B	11N	28.2911
CHAF1B	11N	28.0526
CHAF1B	11N	28.061
CHAF1B	12C	28.1443
CHAF1B	12C	28.9959
CHAF1B	12C	28.1354
CHAF1B	12N	27.3635
CHAF1B	12N	27.168
CHAF1B	12N	27.0419
CHAF1B	13C	28.0655
CHAF1B	13C	27.7961
CHAF1B	13C	27.9074
CHAF1B	13N	28.8824
CHAF1B	13N	28.4661
CHAF1B	13N	28.5874
CHAF1B	14C	28.5388
CHAF1B	14C	28.5182
CHAF1B	14C	28.6662
CHAF1B	14N	28.8333
CHAF1B	14N	28.9143
CHAF1B	14N	28.3924
CHAF1B	15C	28.3599
CHAF1B	15C	28.2427
CHAF1B	15C	28.0182
CHAF1B	15N	28.3085
CHAF1B	15N	28.2689
CHAF1B	15N	27.9058
CHAF1B	16C	27.4727
CHAF1B	16C	28.0528
CHAF1B	16C	28.0247
CHAF1B	16N	27.4409
CHAF1B	16N	27.6281
CHAF1B	16N	27.2426
CHAF1B	17C	28.6561
CHAF1B	17C	28.4077
CHAF1B	17C	28.3232
CHAF1B	17N	28.1787
CHAF1B	17N	28.2434
CHAF1B	17N	28.466
CHAF1B	18C	26.4179
CHAF1B	18C	26.4908
CHAF1B	18C	26.5239
CHAF1B	18N	28.6064
CHAF1B	18N	28.2395
CHAF1B	18N	28.2926
CHAF1B	19C	28.4691
CHAF1B	19C	28.4854
CHAF1B	19C	28.7291
CHAF1B	19N	29.215
CHAF1B	19N	29.7443
CHAF1B	19N	29.1373
CHAF1B	1C	27.0357
CHAF1B	1C	26.5097
CHAF1B	1C	26.2238
CHAF1B	1N	29.4074
CHAF1B	1N	29.2125
CHAF1B	1N	26.0516
CHAF1B	20C	29.2152
CHAF1B	20C	29.5599
CHAF1B	20C	29.1637
CHAF1B	20N	29.3709
CHAF1B	20N	30.4108
CHAF1B	20N	29.0739
CHAF1B	2C	30.6543
CHAF1B	2C	31.2078
CHAF1B	2C	31.1432
CHAF1B	2N	30.6098
CHAF1B	2N	29.5752
CHAF1B	2N	26.2156
CHAF1B	3C	29.9038
CHAF1B	3C	30.5544
CHAF1B	3C	30.1478
CHAF1B	3N	30.1709
CHAF1B	3N	30.2966
CHAF1B	3N	30.1507
CHAF1B	4C	30.1221
CHAF1B	4C	30.0036
CHAF1B	4C	30.5122
CHAF1B	4N	28.74
CHAF1B	4N	28.4585
CHAF1B	4N	28.56
CHAF1B	5C	29.1001
CHAF1B	5C	28.8901
CHAF1B	5C	29.0668
CHAF1B	5N	30.5187
CHAF1B	5N	30.1621
CHAF1B	5N	31.0674
CHAF1B	6C	29.2007
CHAF1B	6C	28.982
CHAF1B	6C	29.908
CHAF1B	6N	29.294
CHAF1B	6N	29.4298
CHAF1B	6N	28.3385
CHAF1B	7C	27.8362
CHAF1B	7C	28.0229
CHAF1B	7C	27.4644
CHAF1B	7N	27.9598
CHAF1B	7N	29.4647
CHAF1B	7N	27.6705
CHAF1B	8C	27.2908
CHAF1B	8C	27.5398
CHAF1B	8C	27.2001
CHAF1B	8N	27.9447
CHAF1B	8N	28.2939
CHAF1B	8N	27.3657
CHAF1B	9C	27.9253
CHAF1B	9C	27.7328
CHAF1B	9C	27.4336
CHAF1B	9N	28.2206
CHAF1B	9N	27.7805
CHAF1B	9N	27.9641
HDAC9	10C	29.5898
HDAC9	10C	29.426
HDAC9	10C	29.5477
HDAC9	10N	28.571
HDAC9	10N	28.7711
HDAC9	10N	28.4179
HDAC9	11C	29.1145
HDAC9	11C	28.8971
HDAC9	11C	29.0333
HDAC9	11N	29.6331
HDAC9	11N	29.5591
HDAC9	11N	29.7206
HDAC9	12C	28.7302
HDAC9	12C	29.2816
HDAC9	12C	28.953
HDAC9	12N	27.5799
HDAC9	12N	27.1756
HDAC9	12N	27.2716
HDAC9	13C	29.1615
HDAC9	13C	29.2658
HDAC9	13C	29.2193
HDAC9	13N	29.0572
HDAC9	13N	28.8341
HDAC9	13N	28.802
HDAC9	14C	29.4685
HDAC9	14C	29.7183
HDAC9	14C	29.3868
HDAC9	14N	30.3614
HDAC9	14N	30.2867
HDAC9	14N	29.2061
HDAC9	15C	28.8428
HDAC9	15C	29.0231
HDAC9	15C	28.8427
HDAC9	15N	29.0337
HDAC9	15N	28.9212
HDAC9	15N	29.244
HDAC9	16C	29.7397
HDAC9	16C	29.6391
HDAC9	16C	28.9828
HDAC9	16N	29.3631
HDAC9	16N	28.8082
HDAC9	16N	28.1123
HDAC9	17C	28.3363
HDAC9	17C	28.4253
HDAC9	17C	28.449
HDAC9	17N	29.0518
HDAC9	17N	29.061
HDAC9	17N	29.2222
HDAC9	18C	26.1212
HDAC9	18C	26.2893
HDAC9	18C	26.035
HDAC9	18N	30.122
HDAC9	18N	30.1462
HDAC9	18N	29.0866
HDAC9	19C	28.3177
HDAC9	19C	28.5954
HDAC9	19C	28.6992
HDAC9	19N	30.1403
HDAC9	19N	29.8336
HDAC9	19N	29.9585
HDAC9	1C	27.5543
HDAC9	1C	27.18
HDAC9	1C	27.205
HDAC9	1N	27.1418
HDAC9	1N	27.0399
HDAC9	1N	27.3994
HDAC9	20C	30.5671
HDAC9	20C	30.8533
HDAC9	20C	30.5478
HDAC9	20N	28.0659
HDAC9	20N	28.1605
HDAC9	20N	28.1714
HDAC9	2C	31.0448
HDAC9	2C	30.1474
HDAC9	2C	30.0766
HDAC9	2N	29.2435
HDAC9	2N	29.2547
HDAC9	2N	28.9669
HDAC9	3C	30.6821
HDAC9	3C	30.3547
HDAC9	3C	30.365
HDAC9	3N	28.8554
HDAC9	3N	29.0045
HDAC9	3N	28.8438
HDAC9	4C	30.041
HDAC9	4C	30.0089
HDAC9	4C	29.3675
HDAC9	4N	25.2452
HDAC9	4N	25.0551
HDAC9	4N	25.1058
HDAC9	5C	30.8894
HDAC9	5C	30.6303
HDAC9	5C	30.9877
HDAC9	5N	27.0935
HDAC9	5N	28.0719
HDAC9	5N	29.7981
HDAC9	6C	30.6013
HDAC9	6C	30.4214
HDAC9	6C	30.6021
HDAC9	6N	28.5776
HDAC9	6N	28.9471
HDAC9	6N	28.8024
HDAC9	7C	26.3908
HDAC9	7C	26.2674
HDAC9	7C	26.044
HDAC9	7N	28.6084
HDAC9	7N	28.2848
HDAC9	7N	28.5827
HDAC9	8C	29.0184
HDAC9	8C	28.5458
HDAC9	8C	28.8025
HDAC9	8N	28.7265
HDAC9	8N	28.9757
HDAC9	8N	28.4157
HDAC9	9C	27.4839
HDAC9	9C	27.5872
HDAC9	9C	27.5603
HDAC9	9N	28.4986
HDAC9	9N	28.4818
HDAC9	9N	28.6485
NAP1L2	10C	32.0084
NAP1L2	10C	30.4782
NAP1L2	10C	30.7884
NAP1L2	10N	31.1137
NAP1L2	10N	30.8013
NAP1L2	10N	29.9487
NAP1L2	11C	30.1673
NAP1L2	11C	31.0161
NAP1L2	11C	31.3451
NAP1L2	11N	31.0296
NAP1L2	11N	33.0611
NAP1L2	11N	31.2916
NAP1L2	12C	31.0199
NAP1L2	12C	31.7405
NAP1L2	12C	30.4429
NAP1L2	12N	29.1647
NAP1L2	12N	28.7925
NAP1L2	12N	28.8087
NAP1L2	13C	30.9739
NAP1L2	13C	32.4301
NAP1L2	13C	32.6214
NAP1L2	13N	31.3593
NAP1L2	13N	31.3791
NAP1L2	13N	30.6347
NAP1L2	14C	30.5692
NAP1L2	14C	31.0747
NAP1L2	14C	32.6765
NAP1L2	14N	31.4381
NAP1L2	14N	33.2507
NAP1L2	14N	31.0085
NAP1L2	15C	31.1979
NAP1L2	15C	32.0461
NAP1L2	15C	30.1364
NAP1L2	15N	30.2323
NAP1L2	15N	30.1363
NAP1L2	15N	29.2743
NAP1L2	16C	30.6519
NAP1L2	16C	30.5985
NAP1L2	16C	31.1516
NAP1L2	16N	30.1765
NAP1L2	16N	30.2059
NAP1L2	16N	30.8594
NAP1L2	17C	31.0585
NAP1L2	17C	30.2364
NAP1L2	17C	31.0008
NAP1L2	17N	30.3676
NAP1L2	17N	30.4647
NAP1L2	17N	30.7816
NAP1L2	18C	28.0336
NAP1L2	18C	28.0995
NAP1L2	18C	28.0195
NAP1L2	18N	30.2439
NAP1L2	18N	29.8627
NAP1L2	18N	29.5253
NAP1L2	19C	31.2407
NAP1L2	19C	30.3542
NAP1L2	19C	30.0462
NAP1L2	19N	32.6432
NAP1L2	19N	31.8702
NAP1L2	19N	31.3761
NAP1L2	1C	31.6532
NAP1L2	1C	32.4983
NAP1L2	1C	32.2256
NAP1L2	1N	28.5656
NAP1L2	1N	29.1233
NAP1L2	1N	28.5808
NAP1L2	20C	32.4182
NAP1L2	20C	32.6875
NAP1L2	20C	32.0231
NAP1L2	20N	29.6122
NAP1L2	20N	30.0395
NAP1L2	20N	29.7299
NAP1L2	2C	32.4257
NAP1L2	2C	34.9613
NAP1L2	2C	33.764
NAP1L2	2N	31.5916
NAP1L2	2N	31.756
NAP1L2	2N	31.7467
NAP1L2	3C	33.4384
NAP1L2	3C	32.606
NAP1L2	3C	32.5418
NAP1L2	3N	31.8171
NAP1L2	3N	31.7592
NAP1L2	3N	31.6619
NAP1L2	4C	33.1979
NAP1L2	4C	32.9057
NAP1L2	4C	33.7596
NAP1L2	4N	28.0339
NAP1L2	4N	28.323
NAP1L2	4N	28.327
NAP1L2	5C	31.8149
NAP1L2	5C	32.874
NAP1L2	5C	31.7659
NAP1L2	5N	26.5857
NAP1L2	5N	26.1436
NAP1L2	5N	25.989
NAP1L2	6C	31.9429
NAP1L2	6C	32.6452
NAP1L2	6C	32.1546
NAP1L2	6N	28.914
NAP1L2	6N	29.6366
NAP1L2	6N	28.7576
NAP1L2	7C	27.8515
NAP1L2	7C	27.8883
NAP1L2	7C	27.3378
NAP1L2	7N	30.1368
NAP1L2	7N	30.3552
NAP1L2	7N	30.162
NAP1L2	8C	29.9754
NAP1L2	8C	29.5467
NAP1L2	8C	29.3834
NAP1L2	8N	30.1063
NAP1L2	8N	30.1533
NAP1L2	8N	30.0596
NAP1L2	9C	31.7069
NAP1L2	9C	32.5281
NAP1L2	9C	31.2879
NAP1L2	9N	31.013
NAP1L2	9N	30.1659
NAP1L2	9N	30.4365
SATB2	10C	29.6039
SATB2	10C	29.826
SATB2	10C	29.9025
SATB2	10N	28.6941
SATB2	10N	29.0288
SATB2	10N	28.853
SATB2	11C	26.2434
SATB2	11C	26.4055
SATB2	11C	25.4452
SATB2	11N	30.2646
SATB2	11N	30.4432
SATB2	11N	30.7759
SATB2	12C	28.7049
SATB2	12C	28.6189
SATB2	12C	29.2278
SATB2	12N	24.3117
SATB2	12N	24.9096
SATB2	12N	25.7194
SATB2	13C	29.4915
SATB2	13C	29.345
SATB2	13C	30.1914
SATB2	13N	27.1612
SATB2	13N	27.211
SATB2	13N	27.8707
SATB2	14C	28.188
SATB2	14C	28.347
SATB2	14C	28.5558
SATB2	14N	30.5175
SATB2	14N	31.289
SATB2	14N	30.2761
SATB2	15C	28.4055
SATB2	15C	28.4144
SATB2	15C	28.1841
SATB2	15N	26.5114
SATB2	15N	25.8061
SATB2	15N	25.3071
SATB2	16C	26.5472
SATB2	16C	27.0564
SATB2	16C	26.1493
SATB2	16N	29.0829
SATB2	16N	28.7545
SATB2	16N	28.331
SATB2	17C	29.0113
SATB2	17C	28.2884
SATB2	17C	28.8035
SATB2	17N	28.4277
SATB2	17N	28.2799
SATB2	17N	27.9251
SATB2	18C	23.5132
SATB2	18C	23.7531
SATB2	18C	22.9264
SATB2	18N	30.171
SATB2	18N	30.7214
SATB2	18N	30.6718
SATB2	19C	26.4935
SATB2	19C	26.8749
SATB2	19C	26.2577
SATB2	19N	28.8134
SATB2	19N	28.7475
SATB2	19N	28.3636
SATB2	1C	25.2598
SATB2	1C	25.1698
SATB2	1C	25.1931
SATB2	1N	24.3702
SATB2	1N	25.1144
SATB2	1N	24.5086
SATB2	20C	29.9023
SATB2	20C	29.549
SATB2	20C	29.399
SATB2	20N	31.4038
SATB2	20N	31.6248
SATB2	20N	32.4795
SATB2	2C	28.3925
SATB2	2C	28.0729
SATB2	2C	28.2494
SATB2	2N	26.1766
SATB2	2N	26.7215
SATB2	2N	27.0352
SATB2	3C	29.1216
SATB2	3C	30.0497
SATB2	3C	28.667
SATB2	3N	27.0262
SATB2	3N	26.7857
SATB2	3N	27.7695
SATB2	4C	27.779
SATB2	4C	28.2632
SATB2	4C	28.1592
SATB2	4N	22.2808
SATB2	4N	22.092
SATB2	4N	21.6948
SATB2	5C	29.1983
SATB2	5C	29.0655
SATB2	5C	29.03
SATB2	5N	26.1375
SATB2	5N	26.6256
SATB2	5N	26.2727
SATB2	6C	30.2412
SATB2	6C	29.3484
SATB2	6C	30.658
SATB2	6N	28.8165
SATB2	6N	28.0366
SATB2	6N	28.9015
SATB2	7C	23.6868
SATB2	7C	23.8959
SATB2	7C	23.3218
SATB2	7N	26.6028
SATB2	7N	26.0591
SATB2	7N	26.4633
SATB2	8C	29.1277
SATB2	8C	28.622
SATB2	8C	29.02
SATB2	8N	28.6392
SATB2	8N	28.477
SATB2	8N	28.4844
SATB2	9C	28.0881
SATB2	9C	27.9896
SATB2	9C	27.6723
SATB2	9N	29.8814
SATB2	9N	29.6153
SATB2	9N	29.7099
TONSL	10C	31.8877
TONSL	10C	30.0388
TONSL	10C	31.3277
TONSL	10N	30.1859
TONSL	10N	30.4537
TONSL	10N	30.5811
TONSL	11C	28.6019
TONSL	11C	29.0727
TONSL	11C	29.066
TONSL	11N	31.2956
TONSL	11N	31.6951
TONSL	11N	31.4421
TONSL	12C	29.6011
TONSL	12C	29.134
TONSL	12C	29.0735
TONSL	12N	28.7563
TONSL	12N	30.1346
TONSL	12N	28.8901
TONSL	13C	27.9437
TONSL	13C	29.7866
TONSL	13C	28.3722
TONSL	13N	30.1384
TONSL	13N	30.8743
TONSL	13N	30.6241
TONSL	14C	28.1485
TONSL	14C	29.5717
TONSL	14C	28.1956
TONSL	14N	30.1375
TONSL	14N	30.423
TONSL	14N	31.2507
TONSL	15C	29.0094
TONSL	15C	29.1436
TONSL	15C	28.1596
TONSL	15N	29.5431
TONSL	15N	30.3614
TONSL	15N	30.4063
TONSL	16C	28.0188
TONSL	16C	28.4907
TONSL	16C	28.2347
TONSL	16N	31.1221
TONSL	16N	30.577
TONSL	16N	30.9095
TONSL	17C	29.5029
TONSL	17C	29.5887
TONSL	17C	29.3429
TONSL	17N	31.1016
TONSL	17N	30.4947
TONSL	17N	31.3149
TONSL	18C	28.3415
TONSL	18C	27.6518
TONSL	18C	28.1638
TONSL	18N	31.4016
TONSL	18N	30.1486
TONSL	18N	30.6634
TONSL	19C	31.028
TONSL	19C	30.6147
TONSL	19C	30.1626
TONSL	19N	31.6008
TONSL	19N	32.0313
TONSL	19N	31.9251
TONSL	1C	27.7232
TONSL	1C	26.946
TONSL	1C	27.2538
TONSL	1N	29.2837
TONSL	1N	29.5111
TONSL	1N	28.8744
TONSL	20C	31.7418
TONSL	20C	31.8494
TONSL	20C	31.8769
TONSL	20N	34.1346
TONSL	20N	34.7613
TONSL	20N	34.8285
TONSL	2C	32.0533
TONSL	2C	31.7539
TONSL	2C	32.4178
TONSL	2N	30.8708
TONSL	2N	31.8465
TONSL	2N	31.2071
TONSL	3C	31.4047
TONSL	3C	31.4157
TONSL	3C	31.2409
TONSL	3N	31.3597
TONSL	3N	31.2457
TONSL	3N	31.093
TONSL	4C	31.2927
TONSL	4C	30.5039
TONSL	4C	30.059
TONSL	4N	27.9418
TONSL	4N	27.8566
TONSL	4N	28.3328
TONSL	5C	30.3897
TONSL	5C	29.5635
TONSL	5C	29.8052
TONSL	5N	30.3744
TONSL	5N	30.5324
TONSL	5N	30.2755
TONSL	6C	31.257
TONSL	6C	31.4983
TONSL	6C	31.0629
TONSL	6N	30.6113
TONSL	6N	30.3187
TONSL	6N	30.9855
TONSL	7C	26.6477
TONSL	7C	27.6672
TONSL	7C	26.7401
TONSL	7N	28.6889
TONSL	7N	29.4119
TONSL	7N	28.5287
TONSL	8C	26.2319
TONSL	8C	27.2783
TONSL	8C	29.1588
TONSL	8N	29.6228
TONSL	8N	30.0687
TONSL	8N	27.0334
TONSL	9C	30.8469
TONSL	9C	30.5671
TONSL	9C	30.3865
TONSL	9N	30.926
TONSL	9N	31.4029
TONSL	9N	30.7431
